# Supplementary material for: Non-synonymous ERG11 mutations in M. restricta and M. arunalokei: impact on azole susceptibility
Source: Microbiol Spectr. 2025 May 15;13(6):e00007-25. doi: 10.1128/spectrum.00007-25 (PMC12131850; doi:10.1128/spectrum.00007-25)
Supplement: Table S1 — List of primers used in this study. [file spectrum.00007-25-s0002.xlsx]

## Sheet: Sheet1
Supplementary Table 1. List of primers used in this study
Primer	5'-3'
MRET_4198_F1	ACTCGTGCTATTGATCGAGGC
MRET_4198_R1	AAGATGCCACAAACCAACG
MRET_3233_F1	CCGCAACATGACTGTGGC
MRET_3233_R1	GCCTTTGCCGAACACGGG
MRET_2329_F1	GCTGCCAACAAGCGAGGC
MRET_2329_R1	CTTCCTGAAACGAGCGGC
ACT1_F	CCCGCTGAACCCSAAGGC
ACT1_R	CACACCGTCACCCGAGTC
