# Supplementary material for: Non-synonymous ERG11 mutations in M. restricta and M. arunalokei: impact on azole susceptibility
Source: Microbiol Spectr. 2025 May 15;13(6):e00007-25. doi: 10.1128/spectrum.00007-25 (PMC12131850; doi:10.1128/spectrum.00007-25)
Supplement: Table S2 — One-way ANOVA for MRET_3233, MRET 4198 and MRET 2329 gene expression. [file spectrum.00007-25-s0003.xlsx]

## Sheet: MRET_3233
Supplementary Table 2. One-way ANOVA for MRET_3233 gene expression
Tukey's multiple comparisons test	Mean Diff.	95.00% CI of diff.	Below threshold?	Summary	Adjusted P Value
SG 041 vs. SG 042	0.01405	-0.6498 to 0.6779	No	ns	>0.9999	A-B
SG 041 vs. SG 601N	-0.3563	-1.020 to 0.3076	No	ns	0.4986	A-C
SG 041 vs. KCTC 27529	0.3089	-0.3549 to 0.9728	No	ns	0.6346	A-D
SG 041 vs. KCTC 27540	0.2901	-0.3737 to 0.9540	No	ns	0.6888	A-E
SG 041 vs. KCTC 27550	-1.605	-2.269 to -0.9410	Yes	****	<0.0001	A-F
SG 042 vs. SG 601N	-0.3703	-1.034 to 0.2935	No	ns	0.4601	B-C
SG 042 vs. KCTC 27529	0.2949	-0.3690 to 0.9587	No	ns	0.6753	B-D
SG 042 vs. KCTC 27540	0.2761	-0.3877 to 0.9399	No	ns	0.7284	B-E
SG 042 vs. KCTC 27550	-1.619	-2.283 to -0.9551	Yes	****	<0.0001	B-F
SG 601N vs. KCTC 27529	0.6652	0.001371 to 1.329	Yes	*	0.0494	C-D
SG 601N vs. KCTC 27540	0.6464	-0.01742 to 1.310	No	ns	0.0579	C-E
SG 601N vs. KCTC 27550	-1.249	-1.912 to -0.5847	Yes	***	0.0004	C-F
KCTC 27529 vs. KCTC 27540	-0.01879	-0.6826 to 0.6450	No	ns	>0.9999	D-E
KCTC 27529 vs. KCTC 27550	-1.914	-2.578 to -1.250	Yes	****	<0.0001	D-F
KCTC 27540 vs. KCTC 27550	-1.895	-2.559 to -1.231	Yes	****	<0.0001	E-F

## Sheet: MRET_4198
Supplementary Table 2. One-way ANOVA for MRET_4198 gene expression
Tukey's multiple comparisons test	Mean Diff.	95.00% CI of diff.	Below threshold?	Summary	Adjusted P Value
SG 041 vs. SG 042	-3.573	-7.752 to 0.6070	No	ns	0.1115	A-B
SG 041 vs. SG 601N	-13.83	-18.01 to -9.650	Yes	****	<0.0001	A-C
SG 041 vs. KCTC 27529	-17.92	-22.10 to -13.74	Yes	****	<0.0001	A-D
SG 041 vs. KCTC 27540	-8.677	-12.86 to -4.497	Yes	***	0.0002	A-E
SG 041 vs. KCTC 27550	-1.635	-5.815 to 2.545	No	ns	0.7727	A-F
SG 042 vs. SG 601N	-10.26	-14.44 to -6.077	Yes	****	<0.0001	B-C
SG 042 vs. KCTC 27529	-14.34	-18.52 to -10.16	Yes	****	<0.0001	B-D
SG 042 vs. KCTC 27540	-5.104	-9.284 to -0.9244	Yes	*	0.0143	B-E
SG 042 vs. KCTC 27550	1.938	-2.242 to 6.117	No	ns	0.6381	B-F
SG 601N vs. KCTC 27529	-4.087	-8.267 to 0.09249	No	ns	0.0566	C-D
SG 601N vs. KCTC 27540	5.153	0.9732 to 9.333	Yes	*	0.0134	C-E
SG 601N vs. KCTC 27550	12.19	8.015 to 16.37	Yes	****	<0.0001	C-F
KCTC 27529 vs. KCTC 27540	9.24	5.060 to 13.42	Yes	****	<0.0001	D-E
KCTC 27529 vs. KCTC 27550	16.28	12.10 to 20.46	Yes	****	<0.0001	D-F
KCTC 27540 vs. KCTC 27550	7.042	2.862 to 11.22	Yes	**	0.0011	E-F

## Sheet: MRET_2329
Supplementary Table 2. One-way ANOVA for MRET_2329 gene expression
Tukey's multiple comparisons test	Mean Diff.	95.00% CI of diff.	Below threshold?	Summary	Adjusted P Value
SG 041 vs. SG 042	-5.135	-10.07 to -0.2034	Yes	*	0.0396
SG 041 vs. SG 601N	-1.081	-6.013 to 3.851	No	ns	0.9732
SG 041 vs. KCTC 27529	-24.32	-29.25 to -19.39	Yes	****	<0.0001
SG 041 vs. KCTC 27540	3.544	-1.388 to 8.476	No	ns	0.2254
SG 041 vs. KCTC 27550	-3.258	-8.190 to 1.674	No	ns	0.297
SG 042 vs. SG 601N	4.055	-0.8774 to 8.987	No	ns	0.1328
SG 042 vs. KCTC 27529	-19.19	-24.12 to -14.25	Yes	****	<0.0001
SG 042 vs. KCTC 27540	8.68	3.748 to 13.61	Yes	***	0.0008
SG 042 vs. KCTC 27550	1.877	-3.055 to 6.809	No	ns	0.7909
SG 601N vs. KCTC 27529	-23.24	-28.17 to -18.31	Yes	****	<0.0001
SG 601N vs. KCTC 27540	4.625	-0.3069 to 9.557	No	ns	0.0708
SG 601N vs. KCTC 27550	-2.177	-7.110 to 2.755	No	ns	0.6804
KCTC 27529 vs. KCTC 27540	27.87	22.93 to 32.80	Yes	****	<0.0001
KCTC 27529 vs. KCTC 27550	21.06	16.13 to 26.00	Yes	****	<0.0001
KCTC 27540 vs. KCTC 27550	-6.803	-11.73 to -1.871	Yes	**	0.0059
KCTC 27529 vs. KCTC 27550	21.06	16.13 to 26.00	Yes	****	<0.0001
KCTC 27540 vs. KCTC 27550	-6.803	-11.73 to -1.871	Yes	**	0.0059
