# Supplementary material for: Non-synonymous ERG11 mutations in M. restricta and M. arunalokei: impact on azole susceptibility
Source: Microbiol Spectr. 2025 May 15;13(6):e00007-25. doi: 10.1128/spectrum.00007-25 (PMC12131850; doi:10.1128/spectrum.00007-25)
Supplement: Table S3 — One-way ANOVA for MRET_3233, MRET 4198 and MRET 2329 copy number. [file spectrum.00007-25-s0004.xlsx]

## Sheet: MRET_3233
Supplementary Table 3. One-way ANOVA for MRET_3233 copy number
Tukey's multiple comparisons test	Mean Diff.	95.00% CI of diff.	Below threshold?	Summary	Adjusted P Value
SG 041 vs. SG 042	0.6142	-38.03 to 39.26	No	ns	>0.9999	B-C
SG 041 vs. KCTC 27529	3.081	-35.56 to 41.73	No	ns	0.9993	B-E
SG 041 vs. KCTC 27540	3.158	-35.49 to 41.80	No	ns	0.9992	B-G
SG 041 vs. KCTC 27550	-20.58	-59.22 to 18.07	No	ns	0.3849	B-H
SG 041 vs. SG 601N	3.311	-35.33 to 41.96	No	ns	0.999	B-I
SG 042 vs. KCTC 27529	2.466	-36.18 to 41.11	No	ns	0.9998	C-E
SG 042 vs. KCTC 27540	2.544	-36.10 to 41.19	No	ns	0.9997	C-G
SG 042 vs. KCTC 27550	-21.19	-59.84 to 17.45	No	ns	0.3604	C-H
SG 042 vs. SG 601N	2.697	-35.95 to 41.34	No	ns	0.9996	C-I
KCTC 27529 vs. KCTC 27540	0.07745	-38.57 to 38.72	No	ns	>0.9999	E-G
KCTC 27529 vs. KCTC 27550	-23.66	-62.30 to 14.99	No	ns	0.2745	E-H
KCTC 27529 vs. SG 601N	0.2304	-38.41 to 38.88	No	ns	>0.9999	E-I
KCTC 27540 vs. KCTC 27550	-23.74	-62.38 to 14.91	No	ns	0.2721	G-H
KCTC 27540 vs. SG 601N	0.1529	-38.49 to 38.80	No	ns	>0.9999	G-I
KCTC 27550 vs. SG 601N	23.89	-14.76 to 62.53	No	ns	0.2675	H-I

## Sheet: MRET_4198
Supplementary Table 3. One-way ANOVA for MRET_4198 copy number
Tukey's multiple comparisons test	Mean Diff.	95.00% CI of diff.	Below threshold?	Summary	Adjusted P Value
SG 041 vs. SG 042	-8.052	-45.91 to 29.80	No	ns	0.9469	B-C
SG 041 vs. KCTC 27529	-1.197	-39.05 to 36.66	No	ns	>0.9999	B-E
SG 041 vs. KCTC 27540	1.441	-36.42 to 39.30	No	ns	>0.9999	B-G
SG 041 vs. KCTC 27550	-23.08	-60.93 to 14.78	No	ns	0.2777	B-H
SG 041 vs. SG 601N	0.2443	-37.61 to 38.10	No	ns	>0.9999	B-I
SG 042 vs. KCTC 27529	6.856	-31.00 to 44.71	No	ns	0.9719	C-E
SG 042 vs. KCTC 27540	9.493	-28.36 to 47.35	No	ns	0.9031	C-G
SG 042 vs. KCTC 27550	-15.02	-52.88 to 22.83	No	ns	0.6365	C-H
SG 042 vs. SG 601N	8.297	-29.56 to 46.15	No	ns	0.9405	C-I
KCTC 27529 vs. KCTC 27540	2.638	-35.22 to 40.49	No	ns	0.9996	E-G
KCTC 27529 vs. KCTC 27550	-21.88	-59.74 to 15.98	No	ns	0.3181	E-H
KCTC 27529 vs. SG 601N	1.441	-36.42 to 39.30	No	ns	>0.9999	E-I
KCTC 27540 vs. KCTC 27550	-24.52	-62.37 to 13.34	No	ns	0.2351	G-H
KCTC 27540 vs. SG 601N	-1.196	-39.05 to 36.66	No	ns	>0.9999	G-I
KCTC 27550 vs. SG 601N	23.32	-14.54 to 61.18	No	ns	0.27	H-I

## Sheet: MRET_2329
Supplementary Table 3. One-way ANOVA for MRET_2329 copy number
Tukey's multiple comparisons test	Mean Diff.	95.00% CI of diff.	Below threshold?	Summary	Adjusted P Value
SG 041 vs. SG 042	2.992	-34.36 to 40.34	No	ns	0.9993	B-C
SG 041 vs. KCTC 27529	0.7435	-36.61 to 38.09	No	ns	>0.9999	B-E
SG 041 vs. KCTC 27540	2.205	-35.15 to 39.56	No	ns	0.9998	B-G
SG 041 vs. KCTC 27550	-22.49	-59.84 to 14.86	No	ns	0.2867	B-H
SG 041 vs. SG 601N	2.459	-34.89 to 39.81	No	ns	0.9997	B-I
SG 042 vs. KCTC 27529	-2.248	-39.60 to 35.10	No	ns	0.9998	C-E
SG 042 vs. KCTC 27540	-0.787	-38.14 to 36.56	No	ns	>0.9999	C-G
SG 042 vs. KCTC 27550	-25.49	-62.84 to 11.87	No	ns	0.2016	C-H
SG 042 vs. SG 601N	-0.5325	-37.88 to 36.82	No	ns	>0.9999	C-I
KCTC 27529 vs. KCTC 27540	1.461	-35.89 to 38.81	No	ns	>0.9999	E-G
KCTC 27529 vs. KCTC 27550	-23.24	-60.59 to 14.11	No	ns	0.2629	E-H
KCTC 27529 vs. SG 601N	1.716	-35.64 to 39.07	No	ns	>0.9999	E-I
KCTC 27540 vs. KCTC 27550	-24.7	-62.05 to 12.65	No	ns	0.2213	G-H
KCTC 27540 vs. SG 601N	0.2545	-37.10 to 37.61	No	ns	>0.9999	G-I
KCTC 27550 vs. SG 601N	24.95	-12.40 to 62.30	No	ns	0.2148	H-I
